# Supplementary material for: What Is Chalky? Investigating Consumer Language and Perception of Fine Particles in Beverages Containing Pea and Potato Starch
Source: Foods. 2024 Jun 13;13(12):1852. doi: 10.3390/foods13121852 (PMC11203002; doi:10.3390/foods13121852)
Supplement: Supplementary file 1 [file foods-13-01852-s001.zip]

Archive with 1 entries (1 files):
- foods-3029518-supplementary.pdf
